# Supplementary material for: Trade-Offs of Plant Biomass by Precipitation Regulation Across the Sanjiangyuan Region of Qinghai–Tibet Plateau
Source: Plants (Basel). 2025 Jul 27;14(15):2325. doi: 10.3390/plants14152325 (PMC12348858; doi:10.3390/plants14152325)
Supplement: Supplementary file 1 [file plants-14-02325-s001.zip]

Archive with 1 entries (1 files):
- plants-3728212-supplementary.xlsx
