# Supplementary material for: Trade-Offs of Plant Biomass by Precipitation Regulation Across the Sanjiangyuan Region of Qinghai–Tibet Plateau
Source: Plants (Basel). 2025 Jul 27;14(15):2325. doi: 10.3390/plants14152325 (PMC12348858; doi:10.3390/plants14152325)
Supplement: Supplementary file 1 [file plants-14-02325-s001.zip › plants-3728212-supplementary.xlsx]

## Sheet: Sheet1
Lon	Lat	AGB	BGB	Total_biom	MAT	pH	height	SLA	Trade_off
101.408	33.3997	391.307	2184.8	2476.11	-0.55606	4.5	5.25463	16.2249	0.0368595
101.408	33.3997	391.307	2184.8	2476.11	-0.55606	4.5	5.21446	16.2249	0.0368595
101.407	33.4	396.8	2874.4	3571.2	-0.55606	4.5	10	15.1047	0.0368595
100.9	33.3133	392.373	3192.8	2485.17	-2.6303	5.1	1	15.1047	0.0368595
100.9	33.3129	392.34	3165.4	2457.74	-2.6303	5.1	4.5351	11.9135	0.0368595
100.899	33.313	392.307	3138	2430.31	-2.6303	5.1	7.89755	15.1047	0.0368595
101.196	33.4364	182.24	1477.97	1660.21	-2.66061	4.5	18.1569	12.6074	0.0368595
101.195	33.4365	254.24	2005.95	2260.19	-2.66061	4.5	1	11.9135	0.0368595
101.195	33.4367	177.92	1444.71	1622.63	-2.66061	4.5	7.81533	11.9135	0.0368595
100.976	33.4178	207.307	1660.53	1867.83	-1.95909	5.1	2	12.6074	0.0368595
100.975	33.418	214.4	1693.76	1908.16	-1.95909	5.1	6.34514	12.6074	0.0368595
100.975	33.4172	206.507	1569.45	1775.96	-1.95909	5.1	9.39569	13.9767	0.0368595
100.682	33.1566	280.467	2144	2424.47	-0.605303	4.5	20.55	13.9767	0.0368595
100.681	33.1564	224.72	1789	2013.72	-0.605303	4.5	1	11.7406	0.0368595
100.681	33.157	239.453	1816	2055.45	-0.605303	4.5	30.8572	13.9767	0.0368595
100.909	33.9387	303.04	2154.61	2457.65	-2.76212	5.1	4	14.7088	0.000640272
100.909	33.9384	318.96	2339.8	2658.76	-2.76212	4.5	8.20744	14.7088	0.000640272
100.909	33.9387	334.88	2525	2859.88	-2.76212	5.1	6	14.7088	0.000640272
100.091	33.3805	233.607	1519	1752.61	-3.0428	6.5	22.8742	12.5883	0.000640272
100.091	33.38	232.573	1561	1793.57	-3.0428	6.5	12.4402	12.5883	0.000640272
100.09	33.3802	234.64	1477	1711.64	-3.0428	6.5	5.3384	10.1994	0.000640272
101.914	34.551	226.667	1596.6	1823.27	0.469318	5	20.6867	14.744	0.000640272
101.914	34.551	226.667	1596.6	1823.27	0.469318	5	25.1926	14.744	0.000640272
101.914	34.5514	219.04	1501.06	1720.1	0.469318	5	22.9597	14.744	0.000640272
101.794	34.6184	246.04	1980.47	2431.19	-0.393939	5.1	5.45423	14.3098	0.000640272
101.793	34.6187	238.613	2795.75	3034.37	-0.393939	5.1	7	14.3098	0.000640272
101.793	34.6189	253.467	1165.18	1418.65	-0.393939	5.1	20.1254	14.744	0.000640272
101.341	34.6001	250.987	578.769	829.755	0.245076	5	2.46572	12.8742	0.000640272
101.341	34.6002	221.627	474.204	695.83	0.245076	5	29.7573	12.8742	0.000640272
101.341	34.5998	192.267	369.639	561.906	0.245076	5	4.66154	12.8742	0.000640272
101.692	34.72	243.6	1805.94	3049.54	-0.081439	5	23.3272	15.8324	0.000640272
101.692	34.7203	288.96	1420.81	1709.77	-0.081439	5	19.0094	15.3786	0.000640272
101.692	34.72	296.107	1602.97	1899.08	-0.081439	5	22.5904	15.8324	0.000640272
100.578	34.1867	364.373	2025.48	2389.85	-1.6625	5	6.29392	16.2249	0.0369736
100.578	34.1866	330.933	2313.22	2644.16	-1.6625	5.1	8.31332	16.2249	0.0369736
100.578	34.1869	349.6	1253.72	1603.32	-1.6625	5	3	14.7088	0.0369736
101.619	35.0945	471.893	1456.48	2928.37	-1.96667	4.5	29.3702	14.7919	0.0369736
101.619	35.0942	441.333	1892.14	4333.48	-1.96667	4.5	27.5252	14.7919	0.0369736
101.619	35.0949	459.787	1868.79	3368.58	-1.96667	4.5	12.3509	15.6996	0.0369736
102.049	35.4271	403.947	1073.46	1477.41	-1.43144	4.5	21.7988	15.0226	0.0369736
102.049	35.4273	466.56	1704.88	2171.44	-1.43144	4.5	11.456	14.7919	0.0369736
102.049	35.4275	385.387	1509.55	1894.94	-1.43144	4.5	25.01	15.0286	0.0369736
101.718	35.2749	269.867	1413.52	1683.39	-1.30417	5	16.2877	15.0226	0.0369736
101.717	35.2752	302	1349.65	1651.65	-1.30417	5	8.09099	15.0226	0.0369736
101.717	35.2754	334.133	1285.77	1619.91	-1.30417	5	30.1355	15.1538	0.0369736
101.863	35.3811	344.907	1399.15	1744.06	0.732576	5.1	6.95948	15.0993	0.0369736
101.863	35.3812	358.64	1781.95	2140.59	0.732576	5.1	7	14.8926	0.0369736
101.863	35.3811	372.373	2164.76	2537.13	0.732576	5.1	13.5689	14.8926	0.0369736
101.769	35.205	205.12	1236.52	2441.64	-0.214773	4.5	16.3194	15.1538	0.0369736
101.769	35.2052	230.293	1203.82	3434.11	-0.214773	4.5	8.29491	15.0993	0.0369736
101.769	35.2054	179.947	1269.21	1449.16	-0.214773	4.5	20.0326	15.1538	0.0369736
101.456	35.179	443.893	1546.07	1989.97	-2.31098	4.5	19.809	11.9979	0.0369736
101.456	35.1793	497.76	1450.96	1948.72	-2.31098	4.5	1.33474	15.3132	0.0369736
101.456	35.1791	490.507	1470.06	1960.57	-2.31098	4.5	7.21933	11.9979	0.0369736
99.8032	33.9224	252.853	1417.83	1670.69	-3.0697	5.1	1.56063	12.2353	0.0369736
99.8017	33.9223	214	1102.75	1316.75	-3.0697	5.1	9.70069	12.2353	0.0369736
99.8003	33.5307	228.313	677.282	905.596	-3.0697	6.5	4.66772	10.1994	0.0369736
100.46	34.5353	362.667	2945.22	3307.89	-1.04848	5.1	18.2743	14.5528	0.0369736
100.459	34.535	387.04	2626.75	3013.79	-1.04848	5.1	22.7723	13.2692	0.0369736
100.459	34.5353	374.853	2785.99	3160.84	-1.04848	5.1	23.2399	13.2692	0.0369736
101.352	35.2704	137.92	931.418	1069.34	-1.22576	6.5	5.20056	15.3132	0.0369736
101.352	35.2707	134.827	946.709	1081.54	-1.22576	6.5	4.36167	15.3132	0.0369736
101.351	35.2706	121.6	971.975	1093.57	-1.22576	6.5	6.92042	13.8185	0.0369736
100.858	34.9913	223.573	1522.02	1745.59	-2.30644	5.1	9.48614	13.6569	0.0369736
100.857	34.9918	274.933	1252.23	1527.16	-2.30644	5.1	21.9021	13.2692	0.0369736
100.857	34.9912	285.227	1253.27	1538.49	-2.30644	5.1	5.27191	13.6569	0.0369736
100.729	34.7205	211.36	2370.7	2582.06	0.334091	4.5	4	13.6569	0.0369736
100.729	34.7203	223.627	2003.4	2727.02	0.334091	4.5	4.88913	14.735	0.0369736
100.728	34.7207	235.893	1636.09	2871.99	0.334091	4.5	6.96375	14.735	0.0369736
101.917	35.5674	166.453	1666.67	1733.12	1.05985	5	27.6632	14.8926	0.0369736
101.917	35.5676	161.493	1940.13	2101.62	1.05985	5	25.8892	16.1782	0.0369736
101.917	35.5676	161.493	1940.13	2101.62	1.05985	5	12.9201	16.1782	0.0369736
101.891	35.7587	270.293	1375.8	1646.09	0.468182	5	22.5064	16.1782	0.0369736
101.891	35.7586	298.453	1350.32	1648.77	0.468182	5	20.01	15.1693	0.0369736
101.89	35.7584	251.893	1871.34	2123.23	0.468182	5	18.6033	15.1693	0.0369736
101.982	35.8014	124.853	1061.57	1186.42	0.860985	5	12.5914	15.1693	0.0369736
101.982	35.8018	124.053	619.958	744.011	0.860985	5	20.1214	15.1011	0.0369736
101.981	35.8014	124.453	840.764	965.218	0.860985	5	15.9135	15.1011	0.0369736
101.956	35.5507	392.107	1602.97	1895.08	3.30909	5	22.245	15.1011	0.0369736
101.956	35.5505	339.52	1633.76	1923.28	3.30909	5	22.2999	14.6926	0.0369736
101.955	35.5506	286.933	1664.54	1951.48	3.30909	5	26.1804	14.6926	0.0369736
101.13	35.3008	183.893	1449.68	1633.57	0.331061	6.5	1	13.8185	0.0369736
101.129	35.3007	188.693	1721.87	1910.56	0.331061	6.5	4.12375	13.8185	0.0369736
101.129	35.3009	179.093	1177.49	1356.59	0.331061	6.5	6.25144	13.9303	0.0369736
100.056	34.5204	227.307	831.934	1359.24	-2.47273	5.1	11.007	13.0135	0.0369736
100.056	34.5207	237.253	832.74	1419.99	-2.47273	5.1	7	13.0135	0.0369736
100.056	34.5204	247.2	833.546	1480.75	-2.47273	5.1	13.2044	11.1786	0.0369736
101.005	35.2001	206.96	506.157	983.117	0.017424	4.5	26.8523	15.6996	0.0369736
101.005	35.1997	273.547	636.943	1110.49	0.017424	4.5	20.1965	13.9303	0.0369736
101.005	35.1999	217.813	677.495	1095.31	0.017424	4.5	14.8016	13.9303	0.0369736
101.092	35.6908	270.88	409.342	680.222	-1.0822	4.5	25.01	14.0776	0.0369736
101.091	35.691	306.667	743.1	1049.77	-1.0822	4.5	14.0928	16.5411	0.0369736
101.091	35.6914	349.653	509.554	859.207	-1.0822	4.5	14.4752	16.5411	0.0369736
101.997	35.7205	253.013	747.346	1000.36	3.74242	6.4	19.3295	15.65	0.0226009
101.997	35.7205	299.253	943.949	1243.2	3.74242	6.4	21.5661	15.65	0.0226009
101.997	35.7206	290.347	1742.25	2032.6	3.74242	6.4	18.4298	14.6926	0.0226009
99.2866	34.1568	205.003	2390.66	2595.66	-5.09053	5.1	14.1195	12.2491	0.0226009
99.2858	34.1572	229.901	2395.5	2625.4	-5.09053	5.1	11.5113	12.2491	0.0226009
99.2857	34.1572	254.8	2400.34	2655.14	-5.09053	5.1	10.5292	12.2491	0.0226009
101.838	35.9855	60.2667	615.323	675.589	2.02386	4.5	15.4903	16.0885	0.0226009
101.838	35.9852	52.2667	533.643	585.909	2.02386	4.5	25.6168	14.6926	0.0226009
101.838	35.9859	44.2667	451.963	496.229	2.02386	4.5	21.7002	15.65	0.0226009
100.875	35.294	159.2	2064.33	2823.53	1.61288	5.1	4.69663	15.5224	0.0226009
100.875	35.2945	175.227	2115.18	2940.41	1.61288	5.1	5.58797	14.7419	0.0226009
100.874	35.2938	191.253	2166.03	3057.28	1.61288	5.1	5.95331	15.5224	0.0226009
101.038	35.4793	244.8	1202.55	1447.35	1.35417	5.1	7.46563	14.7419	0.0226009
101.038	35.4798	240	1146.5	1386.5	1.35417	5.1	16	14.7419	0.0226009
101.038	35.48	249.6	1258.6	1508.2	1.35417	5.1	6	14.5041	0.0226009
101.87	35.9575	345.493	1653.08	1998.57	3.11402	4.5	26.1105	11.8944	0.0226009
101.87	35.9577	350.133	1862	2212.13	3.11402	4.5	23.7475	11.8944	0.0226009
101.87	35.9577	350.133	1862	2212.13	3.11402	4.5	22.6338	16.0885	0.0226009
101.551	35.9564	114.083	622.505	736.588	3.16439	5	18.8847	11.8944	0.0226009
101.551	35.9567	109.179	553.715	662.894	3.16439	5	25.1657	11.8944	0.0226009
101.55	35.9568	118.987	691.295	810.282	3.16439	5	12.1003	16.5411	0.0226009
99.6938	34.6555	200	1270.31	1470.31	-3.70417	5.1	2.58254	11.1786	0.0226009
99.6935	34.6558	151.307	1096.39	1247.7	-3.70417	5.1	20.6648	13.6477	0.0226009
99.6934	34.656	182.187	1501.32	1683.51	-3.70417	5.1	8.35063	11.1786	0.0226009
101.124	35.8012	69.6533	459.236	528.889	2.06288	5.8	1.97316	12.7758	0.0226009
101.124	35.8014	92.2667	661.571	753.838	2.06288	5.8	27.1394	15.0385	0.0226009
101.124	35.8015	80.96	560.403	641.363	2.06288	5.8	17.7577	14.0776	0.0226009
99.1468	34.5443	337.067	2137.85	2474.92	-6.06023	6.5	17.0766	10.0122	0.0226009
99.1468	34.5449	346.467	2144.12	2490.59	-6.06023	6.5	13.2608	9.85498	0.0226009
99.1456	34.5451	327.667	2131.59	2459.25	-6.06023	6.5	19.8497	9.85498	0.0226009
101.322	35.9116	372.747	591.932	964.679	4.8375	6.4	3.92649	14.4301	0.0226009
101.322	35.912	304.747	1312.53	1617.27	4.8375	6.4	16.9657	12.7758	0.0226009
101.322	35.912	304.747	1312.53	1617.27	4.8375	6.4	4	12.7758	0.0226009
100.622	35.5318	290.453	1073.46	1363.91	1.15227	5.1	6.53259	14.5041	0.0226009
100.622	35.5315	213.973	1042.04	1256.01	1.15227	5.1	25.4911	15.2282	0.0226009
100.621	35.532	252.213	1057.75	1309.96	1.15227	5.1	16	14.5041	0.0226009
100.662	36.3917	26.78	233.121	259.901	0.770454	5.8	13.8516	10.1852	0.0226009
100.661	36.3911	42.0333	223.992	266.025	0.770454	5.8	35.9049	13.9841	0.0226009
100.661	36.3913	34.4067	228.556	262.963	0.770454	5.8	11.01	14.3367	0.0226009
100.483	35.2382	360.64	1336.94	1797.58	3.19508	6.4	24.422	15.5713	0.0226009
100.483	35.2381	323.84	1453.5	1877.34	3.19508	6.4	30.5032	15.5713	0.0226009
100.483	35.2384	345.707	1462	1907.7	3.19508	6.4	24.8089	14.735	0.0226009
100.534	35.5736	237.813	630.149	867.962	1.66856	5.1	15.6225	14.8483	0.0226009
100.534	35.5733	260.213	463.694	723.908	1.66856	5.1	21.0241	15.2282	0.0226009
100.534	35.5734	158.347	501.062	659.408	1.66856	5.1	26.01	15.2282	0.0226009
100.426	35.5949	241.653	1270.64	1512.29	0.885606	6.4	20.978	14.8483	0.0226009
100.426	35.5945	202.72	1115.07	1317.79	0.885606	6.4	20.8222	14.8483	0.0226009
100.426	35.5941	272.48	1338	1610.48	0.885606	6.4	20.078	14.5528	0.0226009
100.845	36.2674	30.6067	467.091	497.698	2.67614	4.5	11.4057	9.09915	0.0226009
100.845	36.2679	44.6667	469.639	514.306	2.67614	4.5	23.4783	9.09915	0.0226009
100.845	36.2676	83.7067	368.365	452.072	2.67614	4.5	10.457	13.4655	0.0226009
100.951	35.903	146.133	677.919	824.053	4.19015	6.4	13.1521	14.4301	0.0226009
100.951	35.9032	142.347	783.864	926.211	4.19015	6.4	10.01	14.4301	0.0226009
100.951	35.9033	158.293	1344.8	1503.09	4.19015	6.4	2	15.5224	0.0226009
98.9242	34.9467	220.953	1704.03	1924.99	-6.81136	5.1	3.85312	15.6109	0.0226009
98.9241	34.9474	129.958	1372.4	1502.36	-6.81136	5.1	2.98627	15.6109	0.0226009
98.9231	34.947	238.407	2716.53	2954.93	-6.81136	5.1	2	15.6109	0.0226009
99.4579	35.4067	82.8733	1869.64	1952.51	-4.22841	6.5	6.25253	11.9124	0.0172634
99.4573	35.4063	83.6667	858.386	942.053	-4.22841	6.5	7.02269	14.0344	0.0172634
99.4563	35.4055	82.1333	1847.13	1929.27	-4.22841	6.5	9.04359	9.12715	0.0172634
100.293	35.323	233.36	1169.53	1402.89	4.72538	6.4	12.3101	13.0135	0.0172634
100.293	35.323	250.987	1179.62	1430.6	4.72538	6.4	30.8156	15.5713	0.0172634
100.293	35.3242	215.733	1159.45	1375.18	4.72538	6.4	22.1175	15.5713	0.0172634
100.5	36.1614	20.7067	203.822	275.68	3.76667	5.1	7.88356	13.4655	0.0172634
100.499	36.162	20.7067	203.822	224.528	3.74167	5.1	7.74106	14.1578	0.0172634
100.499	36.162	20.7067	203.822	224.528	3.74167	5.1	9.96221	14.1578	0.0172634
99.9282	35.8654	153.033	782.59	935.624	-0.639394	4.5	7.57953	9.76363	0.0172634
99.9278	35.8652	173.28	790.658	963.938	-0.639394	4.5	8.0748	9.76363	0.0172634
99.9274	35.865	171.733	766.454	938.188	-0.639394	4.5	4.93492	13.8493	0.0172634
99.9282	35.669	141.087	473.673	614.76	0.992045	4.5	12.01	9.76363	0.0172634
99.9282	35.669	163.867	550.743	714.61	0.992045	4.5	12.01	9.76363	0.0172634
99.9294	35.6692	120.647	411.89	532.536	1.10303	4.5	18.9006	9.72801	0.0172634
99.5502	35.6198	99.28	567.304	666.584	-3.16818	6.5	4.01	15.1322	0.0172634
99.5494	35.6207	100.267	589.172	689.439	-3.16818	6.5	7.07762	15.1322	0.0172634
99.5486	35.6215	98.3533	1545.65	1644	-3.16818	6.5	1.90248	15.1322	0.0172634
99.0072	35.1645	46.9133	700.425	747.338	-4.99394	5	20.5693	9.14056	0.0172634
98.9789	35.2527	57.4	746.516	803.916	-4.99394	5	16.2763	9.53388	0.0172634
98.9786	35.2522	52.1567	723.47	775.627	-4.99394	5	10.278	9.53388	0.0172634
99.7347	35.8597	141.593	803.822	945.415	-1.03636	4.5	1	9.53388	0.0172634
99.7343	35.8591	159.187	904.883	1064.07	-1.03636	4.5	12.4709	10.1852	0.0172634
99.7331	35.8597	166.127	983.652	1149.78	-1.03636	4.5	7.3422	10.1852	0.0172634
100.093	35.9336	154.007	704.883	858.89	2.15265	6.4	5.28089	10.2092	0.0172634
100.092	35.9345	144.093	360.085	504.178	2.15265	6.4	22.1322	14.0881	0.0172634
100.092	35.9355	119.113	704.883	823.997	2.15265	6.4	11.1799	14.0881	0.0172634
98.4971	34.8945	140.52	755.202	895.722	-4.92765	4.3	12.0247	12.7698	0.0172634
98.4963	34.8949	156.753	835.244	991.997	-4.92765	4.3	33.0524	12.1929	0.0172634
98.365	34.9553	110.473	642.972	753.446	-4.92765	5.1	7.64691	15.6109	0.0172634
98.7262	35.2066	28.33	384.713	413.043	-3.92462	5.1	4.82435	15.8614	0.0172634
98.7258	35.2067	31.6	334.607	366.207	-3.92462	5.1	10.3426	9.14056	0.0172634
98.7249	35.2069	25.06	434.82	459.88	-3.92462	4.3	3.70012	9.14056	0.0172634
98.1503	34.8809	75.8667	588.641	664.508	-3.8447	5	1	9.14835	0.0172634
98.1501	34.8806	81.6533	532.357	614.01	-3.8447	5	30.1923	11.1303	0.0172634
98.1498	34.8809	87.44	476.072	563.512	-3.8447	5	5.60336	9.14835	0.0172634
98.5099	35.3641	80.72	331.21	411.93	-3.65606	4.3	11.01	12.105	0.0172634
98.509	35.3639	52.4933	525.69	578.183	-3.65606	4.3	8.63382	15.8614	0.0172634
98.5082	35.3632	66.6067	428.45	495.057	-3.65606	4.3	11.7782	15.8614	0.0172634
